# Supplementary material for: Stroke Subtype as a Determinant of Mortality in Adult Patients on Extracorporeal Membrane Oxygenation
Source: J Clin Med. 2026 Jun 20;15(12):4790. doi: 10.3390/jcm15124790 (PMC13302652; doi:10.3390/jcm15124790)
Supplement: Supplementary file 1 [file jcm-15-04790-s001.zip]

Archive with 1 entries (1 files):
- jcm-4362508-supplementary.pdf
